# Supplementary material for: Gadoxetic Acid–enhanced MRI Radiomics Features of Tumor Margins for Predicting High-Risk Solitary Hepatocellular Carcinoma Aggressiveness and Prognosis
Source: Radiol Imaging Cancer. 2026 Jan 23;8(1):e250220. doi: 10.1148/rycan.250220 (PMC12862467; doi:10.1148/rycan.250220)
Supplement: Conflicts of Interest [file rycan250220coi.zip]

Archive with 9 entries (9 files):
- 541873905_122180687_1755219417008.pdf
- 541873908_124989537_1755246404213.pdf
- 541873909_124989599_1755221101682.pdf
- 541873910_124989721_1755225593699.pdf
- 541873911_124989868_1756131782031.pdf
- 541873912_124989909_1755225681622.pdf
- 541873913_43039794_1755185008871.pdf
- 541873915_124990397_1755221390112.pdf
- 541873917_122140872_1755651427318.pdf
